# Supplementary material for: Microbiological findings in early and late implant loss: an observational clinical case-controlled study
Source: BMC Oral Health. 2021 Mar 11;21:112. doi: 10.1186/s12903-021-01439-w (PMC7948356; doi:10.1186/s12903-021-01439-w)
Supplement: Supplementary file 1 — Additional file 1. Table of patient metadata. [file 12903_2021_1439_MOESM1_ESM.xlsx]

## Sheet: Tabelle2
sampleID	implantID	patientID	implant region	implant system	implant length in mm	implant diameter in mm	bone loss in mm	time since implant placement (years)	diabetes (0=no, 1=yes)	smoker (0=no, 1=yes)	antibiosis within 12 months (0=no, 1=yes)	regular mouthwash (0=no, 1=yes)	fixed denture (0=no, 1=yes, 2=planned)	periodontitis (0=no, 1=yes)	group
p01_15	01_15	01	15	Camlog	11	5	0	0.19	0	0	0	0	2	0	CE
p02_16	02_16	02	16	Astra	11	4.5	5	0.25	0	1	1	0	0	1	E
p03_33	03_33	03	33	Astra	13	5	0	0.23	0	0	1	0	2	1	CE
p04_26	04_26	04	26	Astra	11	4	7	5.5	0	0	0	0	1	0	CE
p05_14	05_14	05	14	Astra	13	4.5	0	0.21	0	0	1	0	2	0	CE
p06_24	06_24	06	24	Astra	11	4.5	0	0.15	0	0	1	1	2	1	CE
p06_27	06_27	06	27	Astra	11	4	7	6	0	0	1	1	0	1	L
p06_37	06_37	06	37	Frialit2	15	4.5	10	22	0	0	1	1	0	1	L
p07_37	07_37	07	37	Astra	11	5	0	4.5	0	0	1	1	1	1	CL
p08_12	08_12	08	12	Astra	13	4	9	8.5	0	0	0	0	1	1	L
p08_22	08_22	08	22	Astra	13	4	8	8.5	0	0	0	0	1	1	L
p09_26	09_26	09	26	Camlog	11	3.8	0	3	0	0	1	0	1	0	CL
p10_47	10_47	10	47	Frialit2	10	4.5	12	11.5	0	0	1	1	1	0	L
p11_23	11_23	11	23	Astra	15	5	7	0.04	0	0	1	1	2	0	E
p12_25	12_25	12	25	Straumann	12	4.1	0	3	0	0	0	0	1	0	CL
p13_14	13_14	13	14	Astra	11	5	0	17	0	1	0	1	1	0	CL
p14_36	14_36	14	36	Linkow	NA	NA	6	17	0	0	1	0	1	0	L
p15_46	15_46	15	46	Astra	11	4	6	3.67	0	0	1	0	1	1	L
p16_36	16_36	16	36	Astra	9	4	7	0.12	0	0	1	0	0	1	E
p17_21	17_21	17	21	Tübinger	15	4.5	7	13	1	0	1	0	1	1	L
p18_36	18_36	18	36	Astra	11	5	0	0.15	0	0	0	0	2	0	CE
p19_33	19_33	19	33	Astra	15	3.5	0	15	0	0	1	1	1	0	CL
p20_34	20_34	20	34	Astra	11	3.5	5	0.19	0	0	0	1	2	0	E
p20_42	20_42	20	42	Astra	11	3.5	5	0.19	0	0	0	1	2	0	E
p21_13	21_13	21	13	Astra	11	3.5	6	0.19	1	0	1	1	2	1	E
p22_16	22_16	22	16	Astra	11	5	0	0.25	0	0	1	0	2	0	CE
p23_26	23_26	23	26	Astra	11	4	6	6.5	0	0	1	0	1	0	L
p24_44	24_44	24	44	Astra	11	3.5	6	0.15	0	0	0	1	0	1	E
p25_25	25_25	25	25	Frialit2	11	4.5	9	23	0	1	1	1	1	1	L
p26_26	26_26	26	26	Astra	11	5	0	0.15	0	0	0	0	2	0	CE
p27_14	27_14	27	14	Straumann	10	4.1	6	0.08	0	0	0	0	2	1	E
p28_46	28_46	28	46	Astra	6	4	5	0.21	0	1	1	0	2	0	E
p29_45	29_45	29	45	Astra	9	3.5	5	0.12	0	0	1	1	2	1	E
p30_46	30_46	30	46	Astra	11	4.5	6	0.1	0	1	1	1	2	1	E
p31_21	31_21	31	21	Astra	11	4	7	0.27	0	1	1	0	2	0	E
p32_46	32_46	32	46	Camlog	8	4	0	0.15	1	0	1	1	2	0	CE
p33_13	33_13	33	13	Astra	13	4.5	5	0.12	0	0	1	1	0	1	E
p34_27	34_27	34	27	Astra	11	4.5	0	0.19	0	0	0	0	2	1	CE
p35_24	35_24	35	24	Astra	11	4	7	0.23	0	0	1	0	0	1	E
p36_26	36_26	36	26	Camlog	13	5	0	0.17	0	0	1	1	2	1	CE
p37_44	37_44	37	44	Camlog	11	4.3	9	7	0	1	0	1	0	1	L
p38_12	38_12	38	12	Astra	17	4.5	0	0.27	0	0	1	0	2	0	CE
p39_21	39_21	39	21	Astra	15	4.5	5	0.23	0	0	1	1	2	1	CE
p40_36	40_36	40	36	Astra	13	5	0	0.15	0	0	0	0	1	0	CE
p41_32	41_32	41	32	Astra	15	3.5	11	22	0	0	1	0	0	1	L
p41_42	41_42	41	42	Astra	15	3.5	12	22	0	0	1	0	0	1	L
p42_16	42_16	42	16	Astra	11	5	0	0.15	0	0	0	1	2	0	CE
p43_14	43_14	43	14	Camlog	11	3.8	0	0.15	0	0	1	1	2	0	CE
p44_25	44_25	44	25	Astra	11	4.5	0	0.33	1	0	1	0	2	0	CE
p45_16	45_16	45	16	Xive	11	4.5	8	4.5	0	0	1	1	1	0	L
p46_16	46_16	46	16	Straumann	8	4.1	0	0.15	0	0	1	1	2	0	CE
p47_45	47_45	47	45	Frialit2	9	3.8	8	4	0	1	1	0	1	1	L
p48_24	48_24	48	24	Camlog	13	4.3	7	7	1	1	1	1	1	1	L
